# Supplementary material for: Estimating marginal effects with zero-inflated models: A tutorial with the R package mzim
Source: Behav Res Methods. 2026 May 22;58(6):169. doi: 10.3758/s13428-026-03036-7 (PMC13197347; doi:10.3758/s13428-026-03036-7)
Supplement: Supplementary file 1 — Supplementary file1 (CSV 5 KB) [file 13428_2026_3036_MOESM1_ESM.csv]

ID	Gender	School	ABUSESUM
269	0	1	6
662	1	1	2
116	1	1	0
358	0	0	0
55	0	1	5
125	0	0	0
143	0	1	0
298	0	1	0
415	1	1	3
547	0	1	1
591	1	1	0
130	0	1	0
199	0	1	3
280	0	1	0
419	0	1	0
422	0	1	1
448	1	0	0
706	1	1	0
36	1	1	0
77	1	1	0
616	1	1	2
612	1	1	0
100	1	1	4
200	0	0	0
517	1	1	1
651	0	1	3
65	1	1	0
106	1	1	2
401	0	1	1
593	0	1	3
544	0	0	4
710	1	1	0
38	0	1	0
86	0	0	0
153	1	1	3
176	0	1	1
180	0	0	3
192	0	0	4
226	1	1	0
248	0	1	2
258	1	1	0
302	0	1	5
345	1	1	0
364	0	1	0
429	1	1	0
459	0	1	0
467	0	1	0
485	0	1	2
492	0	1	0
518	1	0	0
520	0	1	0
534	1	1	0
539	0	1	2
545	0	1	0
572	0	1	0
577	0	1	0
586	0	1	3
600	0	0	0
605	0	1	1
644	0	1	0
666	0	1	0
672	0	1	0
696	0	1	1
378	1	1	0
104	0	1	3
146	0	1	0
230	0	1	0
354	1	1	2
375	0	1	0
632	0	1	2
730	0	0	0
3	1	1	1
9	0	1	0
11	0	1	4
15	0	0	0
24	1	1	0
28	0	0	0
32	1	1	3
34	0	1	4
43	0	1	6
52	0	1	4
58	0	1	3
63	0	1	0
90	1	1	2
110	0	1	0
113	0	1	0
117	1	1	0
126	0	1	1
139	0	1	0
154	0	0	0
156	0	1	0
157	1	1	0
165	0	1	2
189	1	1	0
194	1	1	0
198	0	1	6
202	1	1	0
204	1	1	0
208	1	1	6
210	0	1	6
215	1	0	0
218	0	1	0
224	1	0	0
228	1	1	0
241	0	1	7
243	0	1	0
260	0	1	0
262	0	1	2
263	0	1	0
267	0	1	0
278	0	1	0
279	0	1	0
290	0	1	2
294	0	1	1
297	0	1	0
303	0	1	1
305	0	1	2
307	0	1	7
314	0	1	0
317	0	0	0
322	0	0	0
323	1	1	0
330	0	1	0
339	0	1	0
340	1	1	0
342	1	1	0
343	0	1	7
344	1	1	0
351	0	1	0
359	0	1	1
362	1	1	0
366	0	1	0
367	0	1	0
368	0	1	0
381	1	1	0
384	0	1	2
394	0	0	0
398	0	1	0
405	1	0	0
430	0	1	7
432	0	1	0
440	0	1	2
443	1	1	0
444	0	1	1
446	0	1	0
450	0	0	0
453	0	1	0
455	0	1	3
461	0	0	0
468	0	0	0
471	0	1	0
474	1	1	0
481	0	1	1
482	1	1	0
484	1	1	3
498	0	1	0
499	1	1	0
500	1	1	0
509	1	1	0
526	1	1	0
546	1	1	0
548	0	1	3
552	1	1	0
553	1	1	2
554	0	1	0
555	1	1	0
557	0	1	0
558	0	1	2
563	0	0	0
564	1	1	3
567	0	1	3
570	0	1	0
576	0	1	0
579	1	1	0
587	1	1	0
603	0	1	1
617	0	1	1
619	0	1	0
622	0	1	2
623	0	1	1
624	0	1	0
640	1	1	0
663	0	1	2
667	0	1	1
674	0	1	0
683	0	1	2
694	0	1	0
699	0	1	5
700	0	1	0
704	0	1	0
715	0	1	0
716	1	1	0
720	0	1	1
722	0	0	0
723	0	1	0
724	0	0	0
728	0	1	0
731	0	1	0
376	1	0	0
628	1	0	0
56	1	1	1
601	0	0	2
169	0	0	0
328	1	0	5
164	1	0	2
79	1	1	1
206	1	1	4
657	1	1	0
235	1	1	2
385	0	1	4
636	1	1	4
12	1	0	4
88	1	1	5
5	0	1	0
196	1	1	1
276	1	1	1
677	1	1	0
95	0	1	6
30	0	1	6
137	1	1	2
691	0	1	3
458	1	1	0
676	1	1	0
67	0	0	0
48	1	1	0
583	1	0	0
124	0	1	0
101	1	1	2
347	0	0	0
510	1	1	0
556	1	1	4
562	1	1	2
496	1	1	0
217	1	1	0
371	1	1	0
678	0	1	0
233	0	1	0
431	1	1	2
571	1	1	2
488	0	1	4
627	1	1	0
161	1	1	0
221	0	1	0
525	1	1	0
669	1	1	3
687	1	1	0
320	0	1	7
465	0	0	0
708	1	1	3
216	1	0	1
193	0	1	0
433	0	1	0
652	0	0	6
299	0	0	0
338	1	1	0
357	0	0	0
31	1	1	0
123	0	1	2
309	0	1	0
332	1	1	0
395	0	1	5
286	0	0	6
614	0	1	0
173	0	0	0
57	0	1	0
151	1	1	7
213	1	1	0
391	0	1	0
581	0	1	4
313	1	1	0
281	0	1	0
442	0	1	0
4	0	0	0
541	1	1	1
473	1	1	0
388	1	1	0
379	0	1	0
575	0	0	0
688	0	1	0
184	1	1	0
462	1	0	0
78	1	0	0
83	0	1	1
296	0	0	6
350	1	1	0
393	1	1	0
407	1	1	3
549	1	1	0
490	1	0	2
621	0	1	3
646	0	1	1
682	0	1	2
690	1	0	0
71	0	0	0
436	0	1	0
42	1	1	0
438	1	1	2
237	1	1	4
685	0	1	3
73	0	1	0
107	0	1	2
132	1	1	0
179	1	1	0
253	1	1	0
326	0	1	0
611	1	1	3
726	1	1	0
223	0	1	2
319	1	0	1
334	1	1	0
335	1	1	0
336	0	1	0
435	0	1	6
494	0	1	4
61	1	1	0
70	0	1	0
315	0	0	1
383	0	1	2
386	0	1	0
592	1	1	1
664	0	1	0
81	0	1	0
149	0	1	0
409	1	1	0
13	0	1	0
701	0	1	0
478	1	1	0
288	0	1	3
486	1	1	1
692	0	0	0
102	1	1	0
434	1	0	0
596	1	1	1
225	1	0	0
445	1	1	1
660	1	1	0
689	1	1	2
80	1	0	0
234	1	1	0
2	0	1	0
186	0	0	0
50	0	1	3
311	1	0	0
695	0	1	0
26	1	1	0
33	1	1	1
60	1	1	1
91	0	1	0
118	0	0	0
133	1	1	3
174	1	0	0
236	1	1	0
238	1	0	4
273	1	1	0
282	0	1	0
408	0	1	3
475	0	1	0
476	1	1	1
529	0	1	0
597	1	1	0
638	0	1	0
645	0	0	0
714	1	1	0
472	1	1	0
7	1	1	0
99	0	1	0
195	0	1	1
293	1	1	2
324	1	1	1
327	1	1	0
331	0	1	0
341	1	1	0
353	0	0	0
397	1	1	2
417	1	1	0
480	1	1	0
505	0	0	4
511	0	0	0
523	1	1	0
574	0	1	3
665	1	1	0
670	1	1	0
201	0	0	0
522	1	1	0
540	0	1	0
18	1	0	5
27	1	1	0
41	0	1	0
54	0	0	0
59	1	1	0
66	0	0	0
94	0	1	5
112	1	1	0
148	0	0	0
167	0	0	2
175	1	1	0
185	0	1	0
191	0	1	0
209	0	1	0
211	1	0	0
240	1	1	0
254	1	1	0
256	1	1	0
363	1	1	0
369	0	1	0
416	0	1	1
428	0	1	0
460	1	1	0
477	0	0	0
521	0	1	0
527	0	1	0
531	1	1	0
543	0	1	0
602	0	1	1
609	0	1	3
653	0	1	0
655	1	1	1
659	1	1	4
673	0	1	0
705	0	1	0
711	0	1	2
732	0	1	2
426	1	0	0
643	0	0	2
